# Supplementary material for: Genome-wide identification and expression analysis of the DA1-like gene family in melon (Cucumis melo)
Source: Front Plant Sci. 2026 Jan 20;16:1742747. doi: 10.3389/fpls.2025.1742747 (PMC12864510; doi:10.3389/fpls.2025.1742747)
Supplement: Supplementary file 1 [file Table1.xlsx]

## Sheet: Sheet1
	Supplementary Table S1. Primer sequence information
	Gene name	Gene ID	Primer sequence (5’-3’)
	CmDA1	MELO3C010913	F:CCCTACAAATTGACACGCCAT
			R:TAGCCATGCGTGCATCATCTC
	CmDA1-3	MELO3C007499	F:ATAATCCCGATATCCGCACCA
			R:TTAGATGCGCTTGTCCCACCA
	CmDA1-2	MELO3C023896	F:AGAGAACTGCAGGACAAGATG
			R:CCATAGCCGATTGCACGATTG
	CmDA1-1	MELO3C020887	F:AGTCTAAACATAGAGCCACCAC
			R:CAGTTTGGCAACCAGCACAGA
	Actin		F:ATTCTTGCATCTCTAAGTACCTTCC
			R:CCAACTAAAGGGAAATAACTCACC
